# Supplementary material for: Deubiquitylase OTUD3 Mediates Endoplasmic Reticulum Stress through Regulating Fortilin Stability to Restrain Dopaminergic Neurons Apoptosis
Source: Antioxidants (Basel). 2023 Mar 26;12(4):809. doi: 10.3390/antiox12040809 (PMC10135230; doi:10.3390/antiox12040809)
Supplement: Supplementary file 1 [file antioxidants-12-00809-s001.zip]

Archive with 1 entries (1 files):
- antioxidants-2276736-supplementary.pdf
